# Supplementary material for: ﻿Chlorocilliumsinense sp. nov. (Clavicipitaceae) and Calcarisporiumguizhouense sp. nov. (Calcarisporiaceae) in Hypocreales from China
Source: MycoKeys. 2024 Oct 2;109:91–107. doi: 10.3897/mycokeys.109.128060 (PMC11464903; doi:10.3897/mycokeys.109.128060)
Supplement: XML Treatment for Calcarisporium guizhouense [file mycokeys.109.128060-treatment1.xml]

<!DOCTYPE tp:taxon-treatment
  PUBLIC "-//TaxonX//DTD Taxonomic Treatment Publishing DTD v0 20100105//EN" "tax-treatment-NSO.dtd">
<tp:taxon-treatment xmlns:tp="http://www.plazi.org/taxpub"><tp:treatment-meta><kwd-group><label>Taxon classification</label><kwd>
                <named-content content-type="kingdom">Fungi</named-content>
              </kwd><kwd>
                <named-content content-type="order">Hypocreales</named-content>
              </kwd><kwd>
                <named-content content-type="family">Calcarisporiaceae</named-content>
              </kwd></kwd-group><mixed-citation publication-type="journal"><person-group><name><surname>Chen</surname><given-names>Wan-Hao</given-names></name><name><surname>Li</surname><given-names>Dan</given-names></name><name><surname>Liang</surname><given-names>Jian-Dong</given-names></name><name><surname>Ren</surname><given-names>Xiu-Xiu</given-names></name><name><surname>Zhao</surname><given-names>Jie-Hong</given-names></name><name><surname>Han</surname><given-names>Yan-Feng</given-names></name></person-group><article-title>﻿<italic><tp:taxon-name><tp:taxon-name-part taxon-name-part-type="genus" reg="Chlorocillium">Chlorocillium</tp:taxon-name-part><tp:taxon-name-part taxon-name-part-type="species" reg="sinense">sinense</tp:taxon-name-part></tp:taxon-name></italic> sp. nov. (<tp:taxon-name><tp:taxon-name-part taxon-name-part-type="family">Clavicipitaceae</tp:taxon-name-part></tp:taxon-name>) and <italic><tp:taxon-name><tp:taxon-name-part taxon-name-part-type="genus" reg="Calcarisporium">Calcarisporium</tp:taxon-name-part><tp:taxon-name-part taxon-name-part-type="species" reg="guizhouense">guizhouense</tp:taxon-name-part></tp:taxon-name></italic> sp. nov. (<tp:taxon-name><tp:taxon-name-part taxon-name-part-type="family">Calcarisporiaceae</tp:taxon-name-part></tp:taxon-name>) in <tp:taxon-name><tp:taxon-name-part taxon-name-part-type="order">Hypocreales</tp:taxon-name-part></tp:taxon-name> from China</article-title><source>MycoKeys</source><day>02</day><month>10</month><year>2024</year><volume>109</volume><fpage>91</fpage><lpage>107</lpage><pub-id pub-id-type="doi">10.3897/mycokeys.109.128060</pub-id></mixed-citation></tp:treatment-meta><tp:nomenclature><label>﻿</label><tp:taxon-name>
              <object-id xmlns:xlink="http://www.w3.org/1999/xlink" content-type="arpha" xlink:type="simple">4DA59A3A-0FC6-5DE4-9709-A412B4BD9C87</object-id>
              <tp:taxon-name-part taxon-name-part-type="genus" reg="Calcarisporium">Calcarisporium</tp:taxon-name-part>
              <tp:taxon-name-part taxon-name-part-type="species" reg="guizhouense">guizhouense</tp:taxon-name-part>
              <object-id xmlns:xlink="http://www.w3.org/1999/xlink" content-type="mycobank" xlink:type="simple">854035</object-id>
            </tp:taxon-name><tp:taxon-authority>W.H. Chen, Y.F. Han &amp; J.D. Liang</tp:taxon-authority><tp:taxon-status xmlns:xlink="http://www.w3.org/1999/xlink" xlink:type="simple">sp. nov.</tp:taxon-status><xref ref-type="fig" rid="F3">Fig. 3</xref></tp:nomenclature><tp:treatment-sec sec-type="etymology" id="SECID0ETGDK"><title>Etymology.</title><p>Referring to its type location in Guizhou Province.</p></tp:treatment-sec><tp:treatment-sec sec-type="material" id="SECID0EYGDK"><title>Type.</title><p>China • Guizhou Province, Qiannan Buyei and Miao Autonomous Prefecture, Duyun City, Mayao River Valley (<named-content xmlns:xlink="http://www.w3.org/1999/xlink" content-type="dwc:verbatimCoordinates" xlink:type="simple"><named-content content-type="geo-json" specific-use="{&#34;type&#34;:&#34;Point&#34;,&#34;coordinates&#34;:[107.388044,26.368993]}" id="NCID0EBHDK" xlink:type="simple">26°22'8.3748"N, 107°23'16.96"E</named-content></named-content>), on <italic><tp:taxon-name><tp:taxon-name-part taxon-name-part-type="genus" reg="Cordyceps">Cordyceps</tp:taxon-name-part></tp:taxon-name></italic> sp., 1 May 2022, Wanhao Chen, <named-content xmlns:xlink="http://www.w3.org/1999/xlink" content-type="dwc:institutional_code" xlink:title="Herbarium of Guizhou Agricultural College" xlink:href="http://grbio.org/institution/guizhou-agricultural-college" xlink:type="simple">GZAC</named-content> DY0504 (holotype), ex-type DY05041.</p></tp:treatment-sec><tp:treatment-sec sec-type="description" id="SECID0ESHDK"><title>Description.</title><p>Colonies on <abbrev xmlns:xlink="http://www.w3.org/1999/xlink" xlink:title="potato dextrose agar" id="ABBRID0EYHDK" xlink:type="simple">PDA</abbrev> attaining a diameter of 28–29 mm after 14 days at 25 °C, white, consisting of a basal felt, floccose hyphal overgrowth, yellowish-white; reverse light brown to brown. Hyphae septate, hyaline, smooth-walled, 2.0–2.2 μm wide. Conidiophores erect, hyaline, verticillately branched, with 1–3 conidiogenous cells. Conidiogenous cells 15.6–23.2 × 1.5–1.7 μm, hyaline, cylindrical at base, gradually tapering near the apex, holoblastic to polyblastic, sympodial, apically with a cluster of conidium-bearing denticles. Conidia 5.2–8.6 × 1.8–2.2 μm, hyaline, smooth-walled, thin-walled, cylindrical, unicellular, acuminate.</p><fig id="F3" position="float" orientation="portrait"><object-id xmlns:xlink="http://www.w3.org/1999/xlink" content-type="doi" xlink:type="simple">10.3897/mycokeys.109.128060.figure3</object-id><object-id xmlns:xlink="http://www.w3.org/1999/xlink" content-type="arpha" xlink:type="simple">984804D6-C4B8-5141-9252-7F58E24E01AC</object-id><label>Figure 3.</label><caption><p><italic><tp:taxon-name><tp:taxon-name-part taxon-name-part-type="genus" reg="Calcarisporium">Calcarisporium</tp:taxon-name-part><tp:taxon-name-part taxon-name-part-type="species" reg="guizhouense">guizhouense</tp:taxon-name-part></tp:taxon-name></italic><bold>A</bold> the substrate <italic><tp:taxon-name><tp:taxon-name-part taxon-name-part-type="genus" reg="Cordyceps">Cordyceps</tp:taxon-name-part></tp:taxon-name></italic> sp. (fungicolous) <bold>B</bold>, <bold>C</bold><abbrev xmlns:xlink="http://www.w3.org/1999/xlink" xlink:title="potato dextrose agar" id="ABBRID0E3IDK" xlink:type="simple">PDA</abbrev> culture plate showing top (<bold>B</bold>) and reverse (<bold>C</bold>) sides of the colony <bold>D–K</bold> Conidiogenous cells and conidia. Scale bars: 10 mm (<bold>B</bold>, <bold>C</bold>); 10 μm (<bold>D–K</bold>).</p></caption><graphic xmlns:xlink="http://www.w3.org/1999/xlink" xlink:href="mycokeys-109-091-g003.jpg" position="float" orientation="portrait" xlink:type="simple" id="oo_1146894.jpg"><uri content-type="original_file" xlink:type="simple">https://binary.pensoft.net/fig/1146894</uri></graphic></fig></tp:treatment-sec><tp:treatment-sec sec-type="Substrate" id="SECID0ERJDK"><title>Substrate.</title><p><italic><tp:taxon-name><tp:taxon-name-part taxon-name-part-type="genus" reg="Cordyceps">Cordyceps</tp:taxon-name-part></tp:taxon-name></italic> sp.</p></tp:treatment-sec><tp:treatment-sec sec-type="Additional strain examined" id="SECID0E5JDK"><title>Additional strain examined.</title><p>China • Guizhou Province, Qiannan Buyei and Miao Autonomous Prefecture, Duyun City, Mayao River Valley (<named-content xmlns:xlink="http://www.w3.org/1999/xlink" content-type="dwc:verbatimCoordinates" xlink:type="simple"><named-content content-type="geo-json" specific-use="{&#34;type&#34;:&#34;Point&#34;,&#34;coordinates&#34;:[107.388044,26.368993]}" id="NCID0EHKDK" xlink:type="simple">26°22'8.3748"N, 107°23'16.96"E</named-content></named-content>). On <italic><tp:taxon-name><tp:taxon-name-part taxon-name-part-type="genus" reg="Cordyceps">Cordyceps</tp:taxon-name-part></tp:taxon-name></italic> sp., 1 May 2022, Wanhao Chen, DY05042 (living culture).</p></tp:treatment-sec><tp:treatment-sec sec-type="notes" id="SECID0ETKDK"><title>Notes.</title><p><italic><tp:taxon-name><tp:taxon-name-part taxon-name-part-type="genus" reg="Calcarisporium">Calcarisporium</tp:taxon-name-part><tp:taxon-name-part taxon-name-part-type="species" reg="guizhouense">guizhouense</tp:taxon-name-part></tp:taxon-name></italic> was easily identified as <italic><tp:taxon-name><tp:taxon-name-part taxon-name-part-type="genus" reg="Calcarisporium">Calcarisporium</tp:taxon-name-part></tp:taxon-name></italic>, based on the BLASTn result in NCBI and its verticillate conidiophores and sympodial conidiation. Phylogenetic analyses show that <italic><tp:taxon-name><tp:taxon-name-part taxon-name-part-type="genus" reg="Calcarisporium">Calcarisporium</tp:taxon-name-part><tp:taxon-name-part taxon-name-part-type="species" reg="guizhouense">guizhouense</tp:taxon-name-part></tp:taxon-name></italic> has close relationships to <italic><tp:taxon-name><tp:taxon-name-part taxon-name-part-type="genus" reg="Calcarisporium">C.</tp:taxon-name-part><tp:taxon-name-part taxon-name-part-type="species" reg="arbuscula">arbuscula</tp:taxon-name-part></tp:taxon-name></italic> and <italic><tp:taxon-name><tp:taxon-name-part taxon-name-part-type="genus" reg="Calcarisporium">C.</tp:taxon-name-part><tp:taxon-name-part taxon-name-part-type="species" reg="yuanyangense">yuanyangense</tp:taxon-name-part></tp:taxon-name></italic> (Fig. <xref ref-type="fig" rid="F1">1</xref>). However, <italic><tp:taxon-name><tp:taxon-name-part taxon-name-part-type="genus" reg="Calcarisporium">C.</tp:taxon-name-part><tp:taxon-name-part taxon-name-part-type="species" reg="guizhouense">guizhouense</tp:taxon-name-part></tp:taxon-name></italic> was easily distinguished from <italic><tp:taxon-name><tp:taxon-name-part taxon-name-part-type="genus" reg="Calcarisporium">C.</tp:taxon-name-part><tp:taxon-name-part taxon-name-part-type="species" reg="arbuscula">arbuscula</tp:taxon-name-part></tp:taxon-name></italic> (Conidia: ovoid to ellipsoid, 4–11× 1.8–3.3 μm; substrate: decaying agaric) and <italic><tp:taxon-name><tp:taxon-name-part taxon-name-part-type="genus" reg="Calcarisporium">C.</tp:taxon-name-part><tp:taxon-name-part taxon-name-part-type="species" reg="yuanyangense">yuanyangense</tp:taxon-name-part></tp:taxon-name></italic> (Conidia: ovoid to ellipsoid, 6.33–9.68 × 1.87–2.63 μm; substrate: <italic><tp:taxon-name><tp:taxon-name-part taxon-name-part-type="genus" reg="Ophiocordyceps">Ophiocordyceps</tp:taxon-name-part><tp:taxon-name-part taxon-name-part-type="species" reg="nutans">nutans</tp:taxon-name-part></tp:taxon-name></italic>) by its smaller cylindrical conidia and the substrate. Thus, the morphological characteristics and molecular phylogenetic results support <italic><tp:taxon-name><tp:taxon-name-part taxon-name-part-type="genus" reg="Calcarisporium">C.</tp:taxon-name-part><tp:taxon-name-part taxon-name-part-type="species" reg="guizhouense">guizhouense</tp:taxon-name-part></tp:taxon-name></italic> as a new species.</p></tp:treatment-sec><tp:treatment-sec><!--Section generated to contain objects referenced in tp:taxon-treatment.--><fig id="F1" position="float" orientation="portrait"><object-id xmlns:xlink="http://www.w3.org/1999/xlink" content-type="doi" xlink:type="simple">10.3897/mycokeys.109.128060.figure1</object-id><object-id xmlns:xlink="http://www.w3.org/1999/xlink" content-type="arpha" xlink:type="simple">57DAA821-712C-59A2-B382-B0F79177B67F</object-id><label>Figure 1.</label><caption><p>Phylogenetic analysis of the new strains and <italic><tp:taxon-name><tp:taxon-name-part taxon-name-part-type="genus" reg="Chlorocillium">Chlorocillium</tp:taxon-name-part></tp:taxon-name></italic> species in the order <tp:taxon-name><tp:taxon-name-part taxon-name-part-type="order">Hypocreales</tp:taxon-name-part></tp:taxon-name> based on multigene dataset (<abbrev xmlns:xlink="http://www.w3.org/1999/xlink" xlink:title="internal transcribed spacer" id="ABBRID0EQ3CK" xlink:type="simple">ITS</abbrev>, <abbrev xmlns:xlink="http://www.w3.org/1999/xlink" xlink:title="large subunit ribosomal" id="ABBRID0EU3CK" xlink:type="simple">LSU</abbrev>, <italic>RPB2</italic> and <italic>tef</italic>-1α). Statistical support values (≥ 50%/0.5) are shown at the nodes for <abbrev xmlns:xlink="http://www.w3.org/1999/xlink" xlink:title="maximum likelihood" id="ABBRID0E33CK" xlink:type="simple">ML</abbrev> bootstrap support/<abbrev xmlns:xlink="http://www.w3.org/1999/xlink" xlink:title="Bayesian inference" id="ABBRID0EA4CK" xlink:type="simple">BI</abbrev> posterior probabilities. The new taxa are in bold.</p></caption><graphic xmlns:xlink="http://www.w3.org/1999/xlink" xlink:href="mycokeys-109-091-g001.jpg" position="float" orientation="portrait" xlink:type="simple" id="oo_1146892.jpg"><uri content-type="original_file" xlink:type="simple">https://binary.pensoft.net/fig/1146892</uri></graphic></fig></tp:treatment-sec></tp:taxon-treatment>
