# Supplementary material for: ﻿Chlorocilliumsinense sp. nov. (Clavicipitaceae) and Calcarisporiumguizhouense sp. nov. (Calcarisporiaceae) in Hypocreales from China
Source: MycoKeys. 2024 Oct 2;109:91–107. doi: 10.3897/mycokeys.109.128060 (PMC11464903; doi:10.3897/mycokeys.109.128060)
Supplement: XML Treatment for Chlorocillium [file mycokeys.109.128060-treatment2.xml]

<!DOCTYPE tp:taxon-treatment
  PUBLIC "-//TaxonX//DTD Taxonomic Treatment Publishing DTD v0 20100105//EN" "tax-treatment-NSO.dtd">
<tp:taxon-treatment xmlns:tp="http://www.plazi.org/taxpub"><tp:treatment-meta><kwd-group><label>Taxon classification</label><kwd>
                <named-content content-type="kingdom">Fungi</named-content>
              </kwd><kwd>
                <named-content content-type="order">Hypocreales</named-content>
              </kwd><kwd>
                <named-content content-type="family">Calcarisporiaceae</named-content>
              </kwd></kwd-group><mixed-citation publication-type="journal"><person-group><name><surname>Chen</surname><given-names>Wan-Hao</given-names></name><name><surname>Li</surname><given-names>Dan</given-names></name><name><surname>Liang</surname><given-names>Jian-Dong</given-names></name><name><surname>Ren</surname><given-names>Xiu-Xiu</given-names></name><name><surname>Zhao</surname><given-names>Jie-Hong</given-names></name><name><surname>Han</surname><given-names>Yan-Feng</given-names></name></person-group><article-title>﻿<italic><tp:taxon-name><tp:taxon-name-part taxon-name-part-type="genus" reg="Chlorocillium">Chlorocillium</tp:taxon-name-part><tp:taxon-name-part taxon-name-part-type="species" reg="sinense">sinense</tp:taxon-name-part></tp:taxon-name></italic> sp. nov. (<tp:taxon-name><tp:taxon-name-part taxon-name-part-type="family">Clavicipitaceae</tp:taxon-name-part></tp:taxon-name>) and <italic><tp:taxon-name><tp:taxon-name-part taxon-name-part-type="genus" reg="Calcarisporium">Calcarisporium</tp:taxon-name-part><tp:taxon-name-part taxon-name-part-type="species" reg="guizhouense">guizhouense</tp:taxon-name-part></tp:taxon-name></italic> sp. nov. (<tp:taxon-name><tp:taxon-name-part taxon-name-part-type="family">Calcarisporiaceae</tp:taxon-name-part></tp:taxon-name>) in <tp:taxon-name><tp:taxon-name-part taxon-name-part-type="order">Hypocreales</tp:taxon-name-part></tp:taxon-name> from China</article-title><source>MycoKeys</source><day>02</day><month>10</month><year>2024</year><volume>109</volume><fpage>91</fpage><lpage>107</lpage><pub-id pub-id-type="doi">10.3897/mycokeys.109.128060</pub-id></mixed-citation></tp:treatment-meta><tp:nomenclature><label>﻿</label><tp:taxon-name>
              <object-id xmlns:xlink="http://www.w3.org/1999/xlink" content-type="arpha" xlink:type="simple">5CD9CBAE-D5A5-56DF-AC26-C23FC5995E59</object-id>
              <tp:taxon-name-part taxon-name-part-type="genus" reg="Chlorocillium">Chlorocillium</tp:taxon-name-part>
            </tp:taxon-name><tp:taxon-authority>Zare &amp; W. Gams, Mycol. Progr. 15: 1005, 2016</tp:taxon-authority><tp:nomenclature-citation-list><tp:nomenclature-citation><tp:taxon-name>
                  <tp:taxon-name-part taxon-name-part-type="genus" reg="Pseudometarhizium"/>
                </tp:taxon-name><comment>= <tp:taxon-name><tp:taxon-name-part taxon-name-part-type="genus" reg="Pseudometarhizium">Pseudometarhizium</tp:taxon-name-part></tp:taxon-name> W.H. Chen, Y.F. Han, J.D. Liang &amp; Z.Q. Liang, MycoKeys 91: 59, 2022 MycoBank No: <ext-link xmlns:xlink="http://www.w3.org/1999/xlink" xlink:href="https://www.mycobank.org/MB/842641." ext-link-type="uri" xlink:type="simple">842641.</ext-link></comment></tp:nomenclature-citation></tp:nomenclature-citation-list></tp:nomenclature><tp:treatment-sec sec-type="type species" id="SECID0EVPDK"><title>Type species.</title><p><italic><tp:taxon-name><tp:taxon-name-part taxon-name-part-type="genus" reg="Chlorocillium">Chlorocillium</tp:taxon-name-part><tp:taxon-name-part taxon-name-part-type="species" reg="griseum">griseum</tp:taxon-name-part></tp:taxon-name></italic> (Petch) Zare &amp; W. Gams.</p></tp:treatment-sec><tp:treatment-sec sec-type="notes" id="SECID0EGQDK"><title>Notes.</title><p><xref ref-type="bibr" rid="B5">Chen et al. (2022a)</xref> introduced the genus <italic><tp:taxon-name><tp:taxon-name-part taxon-name-part-type="genus" reg="Pseudometarhizium">Pseudometarhizium</tp:taxon-name-part></tp:taxon-name></italic> with <italic><tp:taxon-name><tp:taxon-name-part taxon-name-part-type="genus" reg="Pseudometarhizium">P.</tp:taxon-name-part><tp:taxon-name-part taxon-name-part-type="species" reg="araneogenum">araneogenum</tp:taxon-name-part></tp:taxon-name></italic> (type species) and <italic><tp:taxon-name><tp:taxon-name-part taxon-name-part-type="genus" reg="Pseudometarhizium">P.</tp:taxon-name-part><tp:taxon-name-part taxon-name-part-type="species" reg="lepidopterorum">lepidopterorum</tp:taxon-name-part></tp:taxon-name></italic> in the family <tp:taxon-name><tp:taxon-name-part taxon-name-part-type="family">Clavicipitaceae</tp:taxon-name-part></tp:taxon-name>. However, in the present study, the multi-gene phylogenetic analyses revealed that <italic><tp:taxon-name><tp:taxon-name-part taxon-name-part-type="genus" reg="Pseudometarhizium">Pseudometarhizium</tp:taxon-name-part></tp:taxon-name></italic> species clustered with <italic><tp:taxon-name><tp:taxon-name-part taxon-name-part-type="genus" reg="Chlorocillium">Chlorocillium</tp:taxon-name-part></tp:taxon-name></italic><italic>s. str.</italic> (Fig. <xref ref-type="fig" rid="F2">2</xref>). Besides, the typical characteristics of <italic><tp:taxon-name><tp:taxon-name-part taxon-name-part-type="genus" reg="Pseudometarhizium">Pseudometarhizium</tp:taxon-name-part></tp:taxon-name></italic> are entirely consistent with <italic><tp:taxon-name><tp:taxon-name-part taxon-name-part-type="genus" reg="Chlorocillium">Chlorocillium</tp:taxon-name-part></tp:taxon-name></italic>. Thus, the genus <italic><tp:taxon-name><tp:taxon-name-part taxon-name-part-type="genus" reg="Pseudometarhizium">Pseudometarhizium</tp:taxon-name-part></tp:taxon-name></italic> is synonymized under <italic><tp:taxon-name><tp:taxon-name-part taxon-name-part-type="genus" reg="Chlorocillium">Chlorocillium</tp:taxon-name-part></tp:taxon-name></italic> and the two known species of <italic><tp:taxon-name><tp:taxon-name-part taxon-name-part-type="genus" reg="Pseudometarhizium">Pseudometarhizium</tp:taxon-name-part></tp:taxon-name></italic> are transferred into <italic><tp:taxon-name><tp:taxon-name-part taxon-name-part-type="genus" reg="Chlorocillium">Chlorocillium</tp:taxon-name-part></tp:taxon-name></italic>.</p></tp:treatment-sec><tp:treatment-sec><!--Section generated to contain objects referenced in tp:taxon-treatment.--><fig id="F2" position="float" orientation="portrait"><object-id xmlns:xlink="http://www.w3.org/1999/xlink" content-type="doi" xlink:type="simple">10.3897/mycokeys.109.128060.figure2</object-id><object-id xmlns:xlink="http://www.w3.org/1999/xlink" content-type="arpha" xlink:type="simple">2F82BE9B-EF15-5A31-8C9B-D927B1E5B523</object-id><label>Figure 2.</label><caption><p>Phylogenetic analysis of <italic><tp:taxon-name><tp:taxon-name-part taxon-name-part-type="genus" reg="Chlorocillium">Chlorocillium</tp:taxon-name-part></tp:taxon-name></italic> species in <tp:taxon-name><tp:taxon-name-part taxon-name-part-type="family">Clavicipitaceae</tp:taxon-name-part></tp:taxon-name>, based on multigene dataset (<abbrev xmlns:xlink="http://www.w3.org/1999/xlink" xlink:title="internal transcribed spacer" id="ABBRID0E44CK" xlink:type="simple">ITS</abbrev>, <abbrev xmlns:xlink="http://www.w3.org/1999/xlink" xlink:title="large subunit ribosomal" id="ABBRID0EB5CK" xlink:type="simple">LSU</abbrev>, <italic>RPB2</italic> and <italic>tef</italic>-1α). Statistical support values (≥ 50%/0.5) are shown at the nodes for <abbrev xmlns:xlink="http://www.w3.org/1999/xlink" xlink:title="maximum likelihood" id="ABBRID0EJ5CK" xlink:type="simple">ML</abbrev> bootstrap support/<abbrev xmlns:xlink="http://www.w3.org/1999/xlink" xlink:title="Bayesian inference" id="ABBRID0EN5CK" xlink:type="simple">BI</abbrev> posterior probabilities. The new taxa are in bold.</p></caption><graphic xmlns:xlink="http://www.w3.org/1999/xlink" xlink:href="mycokeys-109-091-g002.jpg" position="float" orientation="portrait" xlink:type="simple" id="oo_1146893.jpg"><uri content-type="original_file" xlink:type="simple">https://binary.pensoft.net/fig/1146893</uri></graphic></fig></tp:treatment-sec><ref-list><ref id="B5"><mixed-citation xmlns:xlink="http://www.w3.org/1999/xlink" xlink:type="simple"><person-group><name name-style="western"><surname>Chen</surname><given-names>WH</given-names></name><name name-style="western"><surname>Liang</surname><given-names>JD</given-names></name><name name-style="western"><surname>Ren</surname><given-names>XX</given-names></name><name name-style="western"><surname>Zhao</surname><given-names>JH</given-names></name><name name-style="western"><surname>Han</surname><given-names>YF</given-names></name><name name-style="western"><surname>Liang</surname><given-names>ZQ</given-names></name></person-group> (<year>2022a</year>) <article-title>Phylogenetic, ecological and morphological characteristics reveal two new spider-associated genera in <tp:taxon-name><tp:taxon-name-part taxon-name-part-type="family">Clavicipitaceae</tp:taxon-name-part></tp:taxon-name>.</article-title><source>MycoKeys</source><volume>91</volume>: <fpage>49</fpage>–<lpage>66</lpage>. <ext-link xlink:href="10.3897/mycokeys.91.86812" ext-link-type="doi" xlink:type="simple">https://doi.org/10.3897/mycokeys.91.86812</ext-link></mixed-citation></ref></ref-list></tp:taxon-treatment>
