# Supplementary material for: ﻿Chlorocilliumsinense sp. nov. (Clavicipitaceae) and Calcarisporiumguizhouense sp. nov. (Calcarisporiaceae) in Hypocreales from China
Source: MycoKeys. 2024 Oct 2;109:91–107. doi: 10.3897/mycokeys.109.128060 (PMC11464903; doi:10.3897/mycokeys.109.128060)
Supplement: XML Treatment for Chlorocillium sinense [file mycokeys.109.128060-treatment3.xml]

<!DOCTYPE tp:taxon-treatment
  PUBLIC "-//TaxonX//DTD Taxonomic Treatment Publishing DTD v0 20100105//EN" "tax-treatment-NSO.dtd">
<tp:taxon-treatment xmlns:tp="http://www.plazi.org/taxpub"><tp:treatment-meta><kwd-group><label>Taxon classification</label><kwd>
                <named-content content-type="kingdom">Fungi</named-content>
              </kwd><kwd>
                <named-content content-type="order">Hypocreales</named-content>
              </kwd><kwd>
                <named-content content-type="family">Calcarisporiaceae</named-content>
              </kwd></kwd-group><mixed-citation publication-type="journal"><person-group><name><surname>Chen</surname><given-names>Wan-Hao</given-names></name><name><surname>Li</surname><given-names>Dan</given-names></name><name><surname>Liang</surname><given-names>Jian-Dong</given-names></name><name><surname>Ren</surname><given-names>Xiu-Xiu</given-names></name><name><surname>Zhao</surname><given-names>Jie-Hong</given-names></name><name><surname>Han</surname><given-names>Yan-Feng</given-names></name></person-group><article-title>﻿<italic><tp:taxon-name><tp:taxon-name-part taxon-name-part-type="genus" reg="Chlorocillium">Chlorocillium</tp:taxon-name-part><tp:taxon-name-part taxon-name-part-type="species" reg="sinense">sinense</tp:taxon-name-part></tp:taxon-name></italic> sp. nov. (<tp:taxon-name><tp:taxon-name-part taxon-name-part-type="family">Clavicipitaceae</tp:taxon-name-part></tp:taxon-name>) and <italic><tp:taxon-name><tp:taxon-name-part taxon-name-part-type="genus" reg="Calcarisporium">Calcarisporium</tp:taxon-name-part><tp:taxon-name-part taxon-name-part-type="species" reg="guizhouense">guizhouense</tp:taxon-name-part></tp:taxon-name></italic> sp. nov. (<tp:taxon-name><tp:taxon-name-part taxon-name-part-type="family">Calcarisporiaceae</tp:taxon-name-part></tp:taxon-name>) in <tp:taxon-name><tp:taxon-name-part taxon-name-part-type="order">Hypocreales</tp:taxon-name-part></tp:taxon-name> from China</article-title><source>MycoKeys</source><day>02</day><month>10</month><year>2024</year><volume>109</volume><fpage>91</fpage><lpage>107</lpage><pub-id pub-id-type="doi">10.3897/mycokeys.109.128060</pub-id></mixed-citation></tp:treatment-meta><tp:nomenclature><label>﻿</label><tp:taxon-name>
              <object-id xmlns:xlink="http://www.w3.org/1999/xlink" content-type="arpha" xlink:type="simple">AEADE5BA-7305-5834-951B-640B4D4B639F</object-id>
              <tp:taxon-name-part taxon-name-part-type="genus" reg="Chlorocillium">Chlorocillium</tp:taxon-name-part>
              <tp:taxon-name-part taxon-name-part-type="species" reg="sinense">sinense</tp:taxon-name-part>
              <object-id xmlns:xlink="http://www.w3.org/1999/xlink" content-type="mycobank" xlink:type="simple">853937</object-id>
            </tp:taxon-name><tp:taxon-authority>W.H. Chen, Y.F. Han &amp; J.D. Liang</tp:taxon-authority><tp:taxon-status xmlns:xlink="http://www.w3.org/1999/xlink" xlink:type="simple">sp. nov.</tp:taxon-status><xref ref-type="fig" rid="F4">Fig. 4</xref></tp:nomenclature><tp:treatment-sec sec-type="etymology" id="SECID0E5UDK"><title>Etymology.</title><p>Referring to the country where the fungus was first discovered.</p></tp:treatment-sec><tp:treatment-sec sec-type="material" id="SECID0EDVDK"><title>Type.</title><p>China • Guizhou Province, Guiyang, Kaiyang County, Monkey-Ear Tiankeng (<named-content xmlns:xlink="http://www.w3.org/1999/xlink" content-type="dwc:verbatimCoordinates" xlink:type="simple"><named-content content-type="geo-json" specific-use="{&#34;type&#34;:&#34;Point&#34;,&#34;coordinates&#34;:[107.013450,27.086705]}" id="NCID0EMVDK" xlink:type="simple">27°5'12.138"N, 107°0'48.42"E</named-content></named-content>), on a dead spider (<tp:taxon-name><tp:taxon-name-part taxon-name-part-type="order">Araneae</tp:taxon-name-part></tp:taxon-name>), 19 July 2023, Wanhao Chen, <named-content xmlns:xlink="http://www.w3.org/1999/xlink" content-type="dwc:institutional_code" xlink:title="Herbarium of Guizhou Agricultural College" xlink:href="http://grbio.org/institution/guizhou-agricultural-college" xlink:type="simple">GZAC</named-content> KY0718 (holotype), ex-type, KY07181.</p></tp:treatment-sec><tp:treatment-sec sec-type="description" id="SECID0E2VDK"><title>Description.</title><p>Colonies on <abbrev xmlns:xlink="http://www.w3.org/1999/xlink" xlink:title="potato dextrose agar" id="ABBRID0EBWDK" xlink:type="simple">PDA</abbrev> reaching 15–17 mm in diameter in 14 days at 25 °C, green to yellowish green in center with white margin, reverse yellowish to light brown. Hyphae septate, hyaline, smooth-walled, 1.3–2.1 μm wide. Conidiophores hyaline, smooth-walled, emerging from aerial hyphae or chondroid mycelium, with single phialide or whorls of 2–4 phialides or verticillium-like from hyphae directly. Phialides cylindrical, somewhat inflated base, 11.7–20.1 × 1.1–1.3 μm, tapering to a thin neck. Conidia hyaline, smooth-walled, fusiform to ellipsoidal, 1.9–2.9 × 0.8–1.2 μm, forming divergent and basipetal chains. Octahedral crystals and chlamydospores absent.</p><fig id="F4" position="float" orientation="portrait"><object-id xmlns:xlink="http://www.w3.org/1999/xlink" content-type="doi" xlink:type="simple">10.3897/mycokeys.109.128060.figure4</object-id><object-id xmlns:xlink="http://www.w3.org/1999/xlink" content-type="arpha" xlink:type="simple">B37AB8C7-BECF-5294-8F5A-6B46E835D3C9</object-id><label>Figure 4.</label><caption><p><italic><tp:taxon-name><tp:taxon-name-part taxon-name-part-type="genus" reg="Chlorocillium">Chlorocillium</tp:taxon-name-part><tp:taxon-name-part taxon-name-part-type="species" reg="sinense">sinense</tp:taxon-name-part></tp:taxon-name></italic><bold>A</bold> infected spider <bold>B, C</bold><abbrev xmlns:xlink="http://www.w3.org/1999/xlink" xlink:title="potato dextrose agar" id="ABBRID0E3WDK" xlink:type="simple">PDA</abbrev>-containing culture plate showing <bold>B</bold> the front and <bold>C</bold> reverse sides of the colony <bold>D–H</bold> phialides, conidia in chains and conidia. Scale bars: 10mm (<bold>B</bold>, <bold>C</bold>); 10 μm (<bold>D</bold>–<bold>H</bold>).</p></caption><graphic xmlns:xlink="http://www.w3.org/1999/xlink" xlink:href="mycokeys-109-091-g004.jpg" position="float" orientation="portrait" xlink:type="simple" id="oo_1146895.jpg"><uri content-type="original_file" xlink:type="simple">https://binary.pensoft.net/fig/1146895</uri></graphic></fig></tp:treatment-sec><tp:treatment-sec sec-type="host" id="SECID0ETXDK"><title>Host.</title><p>Spider (<tp:taxon-name><tp:taxon-name-part taxon-name-part-type="order">Araneae</tp:taxon-name-part></tp:taxon-name>).</p></tp:treatment-sec><tp:treatment-sec sec-type="Additional strain examined" id="SECID0E5XDK"><title>Additional strain examined.</title><p>China • Guizhou Province, Guiyang, Kaiyang County, Monkey-Ear Tiankeng (<named-content xmlns:xlink="http://www.w3.org/1999/xlink" content-type="dwc:verbatimCoordinates" xlink:type="simple"><named-content content-type="geo-json" specific-use="{&#34;type&#34;:&#34;Point&#34;,&#34;coordinates&#34;:[107.013450,27.086705]}" id="NCID0EHYDK" xlink:type="simple">27°5'12.138"N, 107°0'48.42"E</named-content></named-content>). On a dead spider (<tp:taxon-name><tp:taxon-name-part taxon-name-part-type="order">Araneae</tp:taxon-name-part></tp:taxon-name>), 19 July 2023, Wanhao Chen, KY07182 (living culture).</p></tp:treatment-sec><tp:treatment-sec sec-type="remarks" id="SECID0ERYDK"><title>Remarks.</title><p><italic><tp:taxon-name><tp:taxon-name-part taxon-name-part-type="genus" reg="Chlorocillium">Chlorocillium</tp:taxon-name-part><tp:taxon-name-part taxon-name-part-type="species" reg="sinense">sinense</tp:taxon-name-part></tp:taxon-name></italic> was easily identified as <italic><tp:taxon-name><tp:taxon-name-part taxon-name-part-type="genus" reg="Chlorocillium">Chlorocillium</tp:taxon-name-part></tp:taxon-name></italic>, based on the BLASTn result in NCBI. The phylogenetic analysis of the combined dataset of <abbrev xmlns:xlink="http://www.w3.org/1999/xlink" xlink:title="internal transcribed spacer" id="ABBRID0EJZDK" xlink:type="simple">ITS</abbrev>, <abbrev xmlns:xlink="http://www.w3.org/1999/xlink" xlink:title="large subunit ribosomal" id="ABBRID0ENZDK" xlink:type="simple">LSU</abbrev>, <italic>RPB2</italic> and <italic>tef</italic>-1α sequence data showed that the new collections clustered as an independent clade with close relationship to <italic><tp:taxon-name><tp:taxon-name-part taxon-name-part-type="genus" reg="Chlorocillium">C.</tp:taxon-name-part><tp:taxon-name-part taxon-name-part-type="species" reg="araneogenum">araneogenum</tp:taxon-name-part></tp:taxon-name></italic>, <italic><tp:taxon-name><tp:taxon-name-part taxon-name-part-type="genus" reg="Chlorocillium">C.</tp:taxon-name-part><tp:taxon-name-part taxon-name-part-type="species" reg="griseum">griseum</tp:taxon-name-part></tp:taxon-name></italic> and <italic><tp:taxon-name><tp:taxon-name-part taxon-name-part-type="genus" reg="Chlorocillium">C.</tp:taxon-name-part><tp:taxon-name-part taxon-name-part-type="species" reg="lepidopterorum">lepidopterorum</tp:taxon-name-part></tp:taxon-name></italic> (Fig. <xref ref-type="fig" rid="F2">2</xref>). Table <xref ref-type="table" rid="T2">2</xref> provides the different morphological characteristics that can be used to differentiate <italic><tp:taxon-name><tp:taxon-name-part taxon-name-part-type="genus" reg="Chlorocillium">Chlorocillium</tp:taxon-name-part><tp:taxon-name-part taxon-name-part-type="species" reg="sinense">sinense</tp:taxon-name-part></tp:taxon-name></italic> from other phylogenetically close species.</p><table-wrap id="T2" position="float" orientation="portrait"><label>Table 2.</label><caption><p>Morphological comparison of the new species with other <italic><tp:taxon-name><tp:taxon-name-part taxon-name-part-type="genus" reg="Chlorocillium">Chlorocillium</tp:taxon-name-part></tp:taxon-name></italic> species.</p></caption><table id="TID0EDQDK" rules="all"><tbody><tr><th rowspan="1" colspan="1">Species</th><th rowspan="1" colspan="1">Strain</th><th rowspan="1" colspan="1">Phialides (μm)</th><th rowspan="1" colspan="1">Conidia (μm)</th><th rowspan="1" colspan="1">Host</th><th rowspan="1" colspan="1">Octahedral crystals</th></tr><tr><td rowspan="1" colspan="1">
                      <italic>
                        <tp:taxon-name><tp:taxon-name-part taxon-name-part-type="genus" reg="Chlorocillium">C.</tp:taxon-name-part><tp:taxon-name-part taxon-name-part-type="species" reg="araneogenum">araneogenum</tp:taxon-name-part></tp:taxon-name>
                      </italic>
                    </td><td rowspan="1" colspan="1">DY101801</td><td rowspan="1" colspan="1">8.3–23.3 × 1.3–2.2</td><td rowspan="1" colspan="1">fusiform, 3.4–5.8 × 1.4–1.8</td><td rowspan="1" colspan="1">spider</td><td rowspan="1" colspan="1">absent</td></tr><tr><td rowspan="1" colspan="1">
                      <italic>
                        <tp:taxon-name><tp:taxon-name-part taxon-name-part-type="genus" reg="Chlorocillium">C.</tp:taxon-name-part><tp:taxon-name-part taxon-name-part-type="species" reg="griseum">griseum</tp:taxon-name-part></tp:taxon-name>
                      </italic>
                    </td><td rowspan="1" colspan="1"><named-content xmlns:xlink="http://www.w3.org/1999/xlink" content-type="dwc:institutional_code" xlink:title="Centraalbureau voor Schimmelcultures, Utrecht, the Netherlands" xlink:href="http://grbio.org/institution/centraalbureau-voor-schimmelcultures-fungal-and-yeast-collection" xlink:type="simple">CBS</named-content> 387.73</td><td rowspan="1" colspan="1">18–40(−55) × 2–2.5</td><td rowspan="1" colspan="1">fusiform, 4.5–6 × 1.0–1.5</td><td rowspan="1" colspan="1">spider</td><td rowspan="1" colspan="1">present</td></tr><tr><td rowspan="1" colspan="1">
                      <italic>
                        <tp:taxon-name><tp:taxon-name-part taxon-name-part-type="genus" reg="Chlorocillium">C.</tp:taxon-name-part><tp:taxon-name-part taxon-name-part-type="species" reg="lepidopterorum">lepidopterorum</tp:taxon-name-part></tp:taxon-name>
                      </italic>
                    </td><td rowspan="1" colspan="1">SD05361</td><td rowspan="1" colspan="1">21.2–33.7 × 1.1–1.4</td><td rowspan="1" colspan="1">fusiform, 3.1–4.3 × 1.3–1.5</td><td rowspan="1" colspan="1">pupa</td><td rowspan="1" colspan="1">absent</td></tr><tr><td rowspan="1" colspan="1">
                      <italic>
                        <tp:taxon-name><tp:taxon-name-part taxon-name-part-type="genus" reg="Chlorocillium">C.</tp:taxon-name-part><tp:taxon-name-part taxon-name-part-type="species" reg="sinense">sinense</tp:taxon-name-part></tp:taxon-name>
                      </italic>
                    </td><td rowspan="1" colspan="1">KY07181</td><td rowspan="1" colspan="1">11.7–20.1 × 1.1–1.3</td><td rowspan="1" colspan="1">fusiform to ellipsoidal, 1.9–2.9 × 0.8–1.2</td><td rowspan="1" colspan="1">spider</td><td rowspan="1" colspan="1">absent</td></tr></tbody></table></table-wrap></tp:treatment-sec><tp:treatment-sec><!--Section generated to contain objects referenced in tp:taxon-treatment.--><fig id="F2" position="float" orientation="portrait"><object-id xmlns:xlink="http://www.w3.org/1999/xlink" content-type="doi" xlink:type="simple">10.3897/mycokeys.109.128060.figure2</object-id><object-id xmlns:xlink="http://www.w3.org/1999/xlink" content-type="arpha" xlink:type="simple">2F82BE9B-EF15-5A31-8C9B-D927B1E5B523</object-id><label>Figure 2.</label><caption><p>Phylogenetic analysis of <italic><tp:taxon-name><tp:taxon-name-part taxon-name-part-type="genus" reg="Chlorocillium">Chlorocillium</tp:taxon-name-part></tp:taxon-name></italic> species in <tp:taxon-name><tp:taxon-name-part taxon-name-part-type="family">Clavicipitaceae</tp:taxon-name-part></tp:taxon-name>, based on multigene dataset (<abbrev xmlns:xlink="http://www.w3.org/1999/xlink" xlink:title="internal transcribed spacer" id="ABBRID0E44CK" xlink:type="simple">ITS</abbrev>, <abbrev xmlns:xlink="http://www.w3.org/1999/xlink" xlink:title="large subunit ribosomal" id="ABBRID0EB5CK" xlink:type="simple">LSU</abbrev>, <italic>RPB2</italic> and <italic>tef</italic>-1α). Statistical support values (≥ 50%/0.5) are shown at the nodes for <abbrev xmlns:xlink="http://www.w3.org/1999/xlink" xlink:title="maximum likelihood" id="ABBRID0EJ5CK" xlink:type="simple">ML</abbrev> bootstrap support/<abbrev xmlns:xlink="http://www.w3.org/1999/xlink" xlink:title="Bayesian inference" id="ABBRID0EN5CK" xlink:type="simple">BI</abbrev> posterior probabilities. The new taxa are in bold.</p></caption><graphic xmlns:xlink="http://www.w3.org/1999/xlink" xlink:href="mycokeys-109-091-g002.jpg" position="float" orientation="portrait" xlink:type="simple" id="oo_1146893.jpg"><uri content-type="original_file" xlink:type="simple">https://binary.pensoft.net/fig/1146893</uri></graphic></fig></tp:treatment-sec></tp:taxon-treatment>
