# Supplementary material for: ﻿Chlorocilliumsinense sp. nov. (Clavicipitaceae) and Calcarisporiumguizhouense sp. nov. (Calcarisporiaceae) in Hypocreales from China
Source: MycoKeys. 2024 Oct 2;109:91–107. doi: 10.3897/mycokeys.109.128060 (PMC11464903; doi:10.3897/mycokeys.109.128060)
Supplement: XML Treatment for Chlorocillium araneogenum [file mycokeys.109.128060-treatment4.xml]

<!DOCTYPE tp:taxon-treatment
  PUBLIC "-//TaxonX//DTD Taxonomic Treatment Publishing DTD v0 20100105//EN" "tax-treatment-NSO.dtd">
<tp:taxon-treatment xmlns:tp="http://www.plazi.org/taxpub"><tp:treatment-meta><kwd-group><label>Taxon classification</label><kwd>
                <named-content content-type="kingdom">Fungi</named-content>
              </kwd><kwd>
                <named-content content-type="order">Hypocreales</named-content>
              </kwd><kwd>
                <named-content content-type="family">Calcarisporiaceae</named-content>
              </kwd></kwd-group><mixed-citation publication-type="journal"><person-group><name><surname>Chen</surname><given-names>Wan-Hao</given-names></name><name><surname>Li</surname><given-names>Dan</given-names></name><name><surname>Liang</surname><given-names>Jian-Dong</given-names></name><name><surname>Ren</surname><given-names>Xiu-Xiu</given-names></name><name><surname>Zhao</surname><given-names>Jie-Hong</given-names></name><name><surname>Han</surname><given-names>Yan-Feng</given-names></name></person-group><article-title>﻿<italic><tp:taxon-name><tp:taxon-name-part taxon-name-part-type="genus" reg="Chlorocillium">Chlorocillium</tp:taxon-name-part><tp:taxon-name-part taxon-name-part-type="species" reg="sinense">sinense</tp:taxon-name-part></tp:taxon-name></italic> sp. nov. (<tp:taxon-name><tp:taxon-name-part taxon-name-part-type="family">Clavicipitaceae</tp:taxon-name-part></tp:taxon-name>) and <italic><tp:taxon-name><tp:taxon-name-part taxon-name-part-type="genus" reg="Calcarisporium">Calcarisporium</tp:taxon-name-part><tp:taxon-name-part taxon-name-part-type="species" reg="guizhouense">guizhouense</tp:taxon-name-part></tp:taxon-name></italic> sp. nov. (<tp:taxon-name><tp:taxon-name-part taxon-name-part-type="family">Calcarisporiaceae</tp:taxon-name-part></tp:taxon-name>) in <tp:taxon-name><tp:taxon-name-part taxon-name-part-type="order">Hypocreales</tp:taxon-name-part></tp:taxon-name> from China</article-title><source>MycoKeys</source><day>02</day><month>10</month><year>2024</year><volume>109</volume><fpage>91</fpage><lpage>107</lpage><pub-id pub-id-type="doi">10.3897/mycokeys.109.128060</pub-id></mixed-citation></tp:treatment-meta><tp:nomenclature><label>﻿</label><tp:taxon-name>
              <object-id xmlns:xlink="http://www.w3.org/1999/xlink" content-type="arpha" xlink:type="simple">479E2C58-94FD-5E73-93C2-482E8E5B61A0</object-id>
              <tp:taxon-name-part taxon-name-part-type="genus" reg="Chlorocillium">Chlorocillium</tp:taxon-name-part>
              <tp:taxon-name-part taxon-name-part-type="species" reg="araneogenum">araneogenum</tp:taxon-name-part>
              <object-id xmlns:xlink="http://www.w3.org/1999/xlink" content-type="mycobank" xlink:type="simple">853934</object-id>
            </tp:taxon-name><tp:taxon-authority>(W.H. Chen, Y.F. Han, J.D. Liang &amp; Z.Q. Liang) W.H. Chen, Y.F. Han &amp; J.D. Liang</tp:taxon-authority><tp:taxon-status xmlns:xlink="http://www.w3.org/1999/xlink" xlink:type="simple">comb. nov.</tp:taxon-status><tp:nomenclature-citation-list><tp:nomenclature-citation><tp:taxon-name>
                  <tp:taxon-name-part taxon-name-part-type="genus" reg="Pseudometarhizium">Pseudometarhizium</tp:taxon-name-part>
                  <tp:taxon-name-part taxon-name-part-type="species" reg="araneogenum">araneogenum</tp:taxon-name-part>
                </tp:taxon-name><comment>W.H. Chen, Y.F. Han, J.D. Liang &amp; Z.Q. Liang, MycoKeys 91: 60 (2022) (Basionym).</comment></tp:nomenclature-citation></tp:nomenclature-citation-list></tp:nomenclature><tp:treatment-sec sec-type="description" id="SECID0EMCEK"><title>Description.</title><p>Colonies irregular on <abbrev xmlns:xlink="http://www.w3.org/1999/xlink" xlink:title="potato dextrose agar" id="ABBRID0ESCEK" xlink:type="simple">PDA</abbrev>, 1.8–2.8 cm diam. after 14 d at 25 °C, white, consisting of a basal felt, floccose hyphal overgrowth, reverse yellowish to pale brown or green. Prostrate hyphae smooth, septate, hyaline, 1.0–1.2 μm diam. Erect conidiophores usually arising from aerial hyphae. Phialides solitary or in groups of two, 8.3–23.3 × 1.3–2.2 μm, with a cylindrical basal portion, tapering into a short distinct neck. Conidia in chains, hyaline, fusiform, one-celled, 3.4–5.8 × 1.4–1.8 μm.</p></tp:treatment-sec><tp:treatment-sec sec-type="type material" id="SECID0EWCEK"><title>Material examined (type material).</title><p>China • Duyun City, Qiannan Buyi and Miao Autonomous Prefecture, Guizhou Province. On a dead spider (<tp:taxon-name><tp:taxon-name-part taxon-name-part-type="order">Araneae</tp:taxon-name-part></tp:taxon-name>), 1 October 2019, Wanhao Chen, <named-content xmlns:xlink="http://www.w3.org/1999/xlink" content-type="dwc:institutional_code" xlink:title="Herbarium of Guizhou Agricultural College" xlink:href="http://grbio.org/institution/guizhou-agricultural-college" xlink:type="simple">GZAC</named-content> DY10174, living cultures, DY101741, DY101742.</p></tp:treatment-sec></tp:taxon-treatment>
